# Supplementary material for: Effects of Grammaticality and Morphological Complexity on the P600 Event-Related Potential Component
Source: PLoS One. 2015 Oct 21;10(10):e0140850. doi: 10.1371/journal.pone.0140850 (PMC4619296; doi:10.1371/journal.pone.0140850)
Supplement: S1 Table — All four versions of each experimental sentence, as well as the 60 filler sentences used in every list. (XLSX) [file pone.0140850.s001.xlsx]

## Sheet: SentenceStimuli
S1 Table. All experimental and filler sentences. All four versions of each experimental sentence, as well as the 60 filler sentences used in every list.
Grammatical, morphologically simple	Grammatical, morphologically complex	Ungrammatical, morphologically simple	Ungrammatical, morphologically complex	Filler sentences (included in all experimental lists)
The biology student should try to study for her final exam.	The biology student was trying to study for her final exam.	The biology student was try to study for her final exam.	The biology student should trying to study for her final exam.	She drank her coffee slowly.
The dog must run to catch the ball.	The dog was running to catch the ball.	The dog was run to catch the ball.	The dog must running to catch the ball.	It was fun to see all of the dogs at the park.
Due to the snow storm, the snowplow drivers must work to clear the roads.	Due to the snow storm, the snowplow drivers were working to clear the roads.	Due to the snow storm, the snowplow drivers were work to clear the roads.	Due to the snow storm, the snowplow drivers must working to clear the roads.	Please don't put too much pepper in the sauce.
The cat may sit by the window in the afternoon.	The cat was sitting by the window in the afternoon.	The cat was sit by the window in the afternoon.	The cat may sitting by the window in the afternoon.	My son wants to be a firefighter some day.
To meet the deadline, the famous journalist must write her article quickly.	To meet the deadline, the famous journalist was writing her article quickly.	To meet the deadline, the famous journalist was write her article quickly.	To meet the deadline, the famous journalist must writing her article quickly.	I need to remember to go to the store.
Allie would wait for her sister at the bus stop after school.	Allie was waiting for her sister at the bus stop after school.	Allie was wait for her sister at the bus stop after school.	Allie would waiting for her sister at the bus stop after school.	I wonder if they noticed I didn't go to the party.
The woman from the village must carry the water jug on her head.	The woman from the village was carrying the water jug on her head.	The woman from the village was carry the water jug on her head.	The woman from the village must carrying the water jug on her head.	If you're too tired, you should take a nap and come back later.
The seeds that we planted should grow in the garden.	The seeds that we planted were growing in the garden.	The seeds that we planted were grow in the garden.	The seeds that we planted should growing in the garden.	Dentists say you can prevent gum disease by flossing every day.
After the long conference, Becky should walk around the building to stretch her legs.	After the long conference, Becky was walking around the building to stretch her legs.	After the long conference, Becky was walk around the building to stretch her legs.	After the long conference, Becky should walking around the building to stretch her legs.	He decided that paying rent was more important than buying a bike.
Aaron was such a music lover that he would listen to the orchestra for hours.	Aaron was such a music lover that he was listening to the orchestra for hours.	Aaron was such a music lover that he was listen to the orchestra for hours.	Aaron was such a music lover that he would listening to the orchestra for hours.	I asked my friend to knock before entering, but she didn't listen.
The inexperienced trail guide may lead the hikers down the wrong path.	The inexperienced trail guide was leading the hikers down the wrong path.	The inexperienced trail guide was lead the hikers down the wrong path.	The inexperienced trail guide may leading the hikers down the wrong path.	It's time to go to work.
To ensure safety, the guard must watch the prisoners.	To ensure safety, the guard was watching the prisoners.	To ensure safety, the guard was watch the prisoners.	To ensure safety, the guard must watching the prisoners.	Her favorite books are fantasy and science fiction novels.
The crime rate may increase despite the growing police force.	The crime rate was increasing despite the growing police force.	The crime rate was increase despite the growing police force.	The crime rate may increasing despite the growing police force.	We haven't gone to a movie in months.
The sunny weather meant that Amy would wear a t-shirt with no jacket.	The sunny weather meant that Amy was wearing a t-shirt with no jacket.	The sunny weather meant that Amy was wear a t-shirt with no jacket.	The sunny weather meant that Amy would wearing a t-shirt with no jacket.	My ankle hurts a lot.
Even after the first lecture, many students may wonder about the class goals.	Even after the first lecture, many students were wondering about the class goals.	Even after the first lecture, many students were wonder about the class goals.	Even after the first lecture, many students may wondering about the class goals.	Even though I can't swim, I still had fun at the lake.
As a generous child, Nick would share his snacks with his friends.	As a generous child, Nick was sharing his snacks with his friends.	As a generous child, Nick was share his snacks with his friends.	As a generous child, Nick would sharing his snacks with his friends.	There are strawberries in the fruit bowl.
Despite the noise from the thunderstorm, Jack can sleep through the night.	Despite the noise from the thunderstorm, Jack was sleeping through the night.	Despite the noise from the thunderstorm, Jack was sleep through the night.	Despite the noise from the thunderstorm, Jack can sleeping through the night.	My socks have too many holes in them.
The gymnast must maintain her balance while on the balance beam.	The gymnast was maintaining her balance while on the balance beam.	The gymnast was maintain her balance while on the balance beam.	The gymnast must maintaining her balance while on the balance beam.	The air conditioner is broken.
On the winter solstice, the sun would rise after 8am.	On the winter solstice, the sun was rising after 8am.	On the winter solstice, the sun was rise after 8am.	On the winter solstice, the sun would rising after 8am.	Table tennis is a sport played with a lightweight hollow ball.
After the race, the sprinter will drink lots of water.	After the race, the sprinter was drinking lots of water.	After the race, the sprinter was drink lots of water.	After the race, the sprinter will drinking lots of water.	The light bulb is very bright.
Without his ankle brace, the basketball player will suffer from sore ankles.	Without his ankle brace, the basketball player was suffering from sore ankles.	Without his ankle brace, the basketball player was suffer from sore ankles.	Without his ankle brace, the basketball player will suffering from sore ankles.	It is a beautiful sunny day.
Josh should study for his spelling quiz so that he might do well.	Josh was studying for his spelling quiz so that he might do well.	Josh was study for his spelling quiz so that he might do well.	Josh should studying for his spelling quiz so that he might do well.	There are six strings on a guitar.
After anger management therapy, Shelly could deal with her frustration better.	After anger management therapy, Shelly was dealing with her frustration better.	After anger management therapy, Shelly was deal with her frustration better.	After anger management therapy, Shelly could dealing with her frustration better.	German Shepherds bite humans more than any other dog.
The temperature in the office should drop because of the air conditioning.	The temperature in the office was dropping because of the air conditioning.	The temperature in the office was drop because of the air conditioning.	The temperature in the office should dropping because of the air conditioning.	There are seven colors in a rainbow.
The farmer's cattle will feed on the grass in the field.	The farmer's cattle were feeding on the grass in the field.	The farmer's cattle were feed on the grass in the field.	The farmer's cattle will feeding on the grass in the field.	Snails are a delicacy in France, but many people don't like them.
The runner can gain speed by sprinting to the finish line.	The runner was gaining speed by sprinting to the finish line.	The runner was gain speed by sprinting to the finish line.	The runner can gaining speed by sprinting to the finish line.	The post office was crowded, as usual.
As a diplomat, Ted's father would travel to France during the summer.	As a diplomat, Ted's father was travelling to France during the summer.	As a diplomat, Ted's father was travel to France during the summer.	As a diplomat, Ted's father would travelling to France during the summer.	Carrots grow under the ground.
Because of the poor economy, the local bookstore may close its doors.	Because of the poor economy, the local bookstore was closing its doors.	Because of the poor economy, the local bookstore was close its doors.	Because of the poor economy, the local bookstore may closing its doors.	I hope my brother will teach me to fold paper airplanes.
Bill will fly all the way to Brazil to watch the World Cup.	Bill was flying all the way to Brazil to watch the World Cup.	Bill was fly all the way to Brazil to watch the World Cup.	Bill will flying all the way to Brazil to watch the World Cup.	The birthday clown made balloon animals for children.
In response to the sad movie, Sadie may cry in the back of the theater.	In response to the sad movie, Sadie was crying in the back of the theater.	In response to the sad movie, Sadie was cry in the back of the theater.	In response to the sad movie, Sadie may crying in the back of the theater.	Onions tend to make some people cry.
The baby would laugh at the silly faces her sister made.	The baby was laughing at the silly faces her sister made.	The baby was laugh at the silly faces her sister made.	The baby would laughing at the silly faces her sister made.	Don't forget to pay for parking.
The bullies would point at the kid whom they were teasing.	The bullies were pointing at the kid whom they were teasing.	The bullies were point at the kid whom they were teasing.	The bullies would pointing at the kid whom they were teasing.	The article does not go into much detail.
In the spirit of the holiday season, Travis may hang Christmas lights on his house.	In the spirit of the holiday season, Travis was hanging Christmas lights on his house.	In the spirit of the holiday season, Travis was hang Christmas lights on his house.	In the spirit of the holiday season, Travis may hanging Christmas lights on his house.	Susan loves to make posters.
It was good that the president could handle the diplomatic situation well.	It was good that the president was handling the diplomatic situation well.	It was good that the president was handle the diplomatic situation well.	It was good that the president could handling the diplomatic situation well.	It is nearly impossible to draw a precise map without GPS data.
Before the trial, the lawyer should prepare every detail of her presentation.	Before the trial, the lawyer was preparing every detail of her presentation.	Before the trial, the lawyer was prepare every detail of her presentation.	Before the trial, the lawyer should preparing every detail of her presentation.	The student hoped his pen would not run out of ink.
Before beginning construction, the architect must plan the layout of the house.	Before beginning construction, the architect was planning the layout of the house.	Before beginning construction, the architect was plan the layout of the house.	Before beginning construction, the architect must planning the layout of the house.	The scientist was done with the experiment.
Mandy will cook dinner for her visitors.	Mandy was cooking dinner for her visitors.	Mandy was cook dinner for her visitors.	Mandy will cooking dinner for her visitors.	New light bulbs are supposed to save on energy costs.
The monkey must climb the tree to look for ripe bananas.	The monkey was climbing the tree to look for ripe bananas.	The monkey was climb the tree to look for ripe bananas.	The monkey must climbing the tree to look for ripe bananas.	The hikers saw a herd of goats on the mountain.
The fourth grade students will gather around their teacher for story time.	The fourth grade students were gathering around their teacher for story time.	The fourth grade students were gather around their teacher for story time.	The fourth grade students will gathering around their teacher for story time.	Would you go with me to the grocery store?
At a young age, Jeremy would pretend that he was an astronaut.	At a young age, Jeremy was pretending that he was an astronaut.	At a young age, Jeremy was pretend that he was an astronaut.	At a young age, Jeremy would pretending that he was an astronaut.	I didn't think the office was open today.
By the age of five, Mary's daughter could sing in the church choir.	By the age of five, Mary's daughter was singing in the church choir.	By the age of five, Mary's daughter was sing in the church choir.	By the age of five, Mary's daughter could singing in the church choir.	Michael was annoyed that his dishwasher was broken.
With his new car, Sean can burn less gas than before.	With his new car, Sean was burning less gas than before.	With his new car, Sean was burn less gas than before.	With his new car, Sean can burning less gas than before.	An additional room in the office has space for children to play.
For his wife's birthday, Steve may organize a surprise party.	For his wife's birthday, Steve was organizing a surprise party.	For his wife's birthday, Steve was organize a surprise party.	For his wife's birthday, Steve may organizing a surprise party.	The car belongs to Max.
The earthquake was large enough that it could shake the dishes on the wall.	The earthquake was large enough that it was shaking the dishes on the wall.	The earthquake was large enough that it was shake the dishes on the wall.	The earthquake was large enough that it could shaking the dishes on the wall.	The school has four different buildings.
In the competition, the horse must jump over the fence.	In the competition, the horse was jumping over the fence.	In the competition, the horse was jump over the fence.	In the competition, the horse must jumping over the fence.	You should change the batteries of your smoke detector twice a year.
The zookeeper should approach the angry lion with caution.	The zookeeper was approaching the angry lion with caution.	The zookeeper was approach the angry lion with caution.	The zookeeper should approaching the angry lion with caution.	Darcy loves to eat fish with her grandfather.
Tom was tired because his boss would demand that he work on the weekends.	Tom was tired because his boss was demanding that he work on the weekends.	Tom was tired because his boss was demand that he work on the weekends.	Tom was tired because his boss would demanding that he work on the weekends.	My friend said that he had too much work to do.
Because of the nice weather, Molly can ride her horse all evening.	Because of the nice weather, Molly was riding her horse all evening.	Because of the nice weather, Molly was ride her horse all evening.	Because of the nice weather, Molly can riding her horse all evening.	Don't forget to bring an umbrella in case it rains.
After returning from vacation, Julian should smell the milk to see if it went sour.	After returning from vacation, Julian was smelling the milk to see if it went sour.	After returning from vacation, Julian was smell the milk to see if it went sour.	After returning from vacation, Julian should smelling the milk to see if it went sour.	To make his plants happier, Harry moved them into the sunlight.
Hannah could relax while on vacation because a nanny was looking after her children.	Hannah was relaxing while on vacation because a nanny was looking after her children.	Hannah was relax while on vacation because a nanny was looking after her children.	Hannah could relaxing while on vacation because a nanny was looking after her children.	Shelly's brother needs to buy a new suit.
With her new tools, Ellen can fix her bike.	With her new tools, Ellen was fixing her bike.	With her new tools, Ellen was fix her bike.	With her new tools, Ellen can fixing her bike.	I vacuumed the carpet before the guests arrived.
At his graduation party, Eric may dance all night long.	At his graduation party, Eric was dancing all night long.	At his graduation party, Eric was dance all night long.	At his graduation party, Eric may dancing all night long.	The child's father had packed him a granola bar for a snack.
After cooking the pie filling, we should roll out the dough.	After cooking the pie filling, we were rolling out the dough.	After cooking the pie filling, we were roll out the dough.	After cooking the pie filling, we should rolling out the dough.	The teacher doesn't believe that Madeleine already read the book.
Matthew was happy that he could swim in the new pool.	Matthew was happy that he was swimming in the new pool.	Matthew was happy that he was swim in the new pool.	Matthew was happy that he could swimming in the new pool.	A stray dog was causing lots of noise at night.
Before running, Stephanie must stretch her legs.	Before running, Stephanie was stretching her legs.	Before running, Stephanie was stretch her legs.	Before running, Stephanie must stretching her legs.	Orchestras usually have more violins than cellos.
At noon, the parade will cross main street.	At noon, the parade was crossing main street.	At noon, the parade was cross main street.	At noon, the parade will crossing main street.	National parks are treasures of a country.
Tanya's skills meant that her business could expand into new markets.	Tanya's skills meant that her business was expanding into new markets.	Tanya's skills meant that her business was expand into new markets.	Tanya's skills meant that her business could expanding into new markets.	Elinor hopes that her computer will be fixed quickly.
Andrew could borrow at least five hundred dollars from his cousin.	Andrew was borrowing at least five hundred dollars from his cousin.	Andrew was borrow at least five hundred dollars from his cousin.	Andrew could borrowing at least five hundred dollars from his cousin.	The good-bye party was for Kelly, who got a new job.
The fans of the singer may rush the stage after the concert.	The fans of the singer were rushing the stage after the concert.	The fans of the singer were rush the stage after the concert.	The fans of the singer may rushing the stage after the concert.	Be careful when walking with scissors.
The protestors will shout their demands at the politicians.	The protestors were shouting their demands at the politicians.	The protestors were shout their demands at the politicians.	The protestors will shouting their demands at the politicians.	Thumbtacks can be hard to get out of bulletin boards.
The winter storm may result in many car accidents.	The winter storm was resulting in many car accidents.	The winter storm was result in many car accidents.	The winter storm may resulting in many car accidents.
With the increasing wind, the tree branches may bend more and more.	With the increasing wind, the tree branches were bending more and more.	With the increasing wind, the tree branches were bend more and more.	With the increasing wind, the tree branches may bending more and more.
The exam in history class should test our knowledge of the Ancient Greeks.	The exam in history class was testing our knowledge of the Ancient Greeks.	The exam in history class was test our knowledge of the Ancient Greeks.	The exam in history class should testing our knowledge of the Ancient Greeks.
Before the match, the tennis player should rest her arm.	Before the match, the tennis player was resting her arm.	Before the match, the tennis player was rest her arm.	Before the match, the tennis player should resting her arm.
The wind may shift direction in response to the hurricane.	The wind was shifting direction in response to the hurricane.	The wind was shift direction in response to the hurricane.	The wind may shifting direction in response to the hurricane.
It annoyed Sarah that her sister would steal her clothes.	It annoyed Sarah that her sister was stealing her clothes.	It annoyed Sarah that her sister was steal her clothes.	It annoyed Sarah that her sister would stealing her clothes.
Cell phones may eliminate the need for home phones.	Cell phones were eliminating the need for home phones.	Cell phones were eliminate the need for home phones.	Cell phones may eliminating the need for home phones.
The thunderstorm may interfere with Kate's cell phone reception.	The thunderstorm was interfering with Kate's cell phone reception.	The thunderstorm was interfere with Kate's cell phone reception.	The thunderstorm may interfering with Kate's cell phone reception.
To make the pizza dough delicious, we must rub it with garlic.	To make the pizza dough delicious, we were rubbing it with garlic.	To make the pizza dough delicious, we were rub it with garlic.	To make the pizza dough delicious, we must rubbing it with garlic.
The melting ice caps may threaten the habitat of some polar bears.	The melting ice caps were threatening the habitat of some polar bears.	The melting ice caps were threaten the habitat of some polar bears.	The melting ice caps may threatening the habitat of some polar bears.
The little boy must grasp his mother's hand while crossing the street.	The little boy was grasping his mother's hand while crossing the street.	The little boy was grasp his mother's hand while crossing the street.	The little boy must grasping his mother's hand while crossing the street.
The sign said that city officials would welcome visitors to the new park.	The sign said that city officials were welcoming visitors to the new park.	The sign said that city officials were welcome visitors to the new park.	The sign said that city officials would welcoming visitors to the new park.
Because Judy's train changed departure times, she must pack her suitcase quickly.	Because Judy's train changed departure times, she was packing her suitcase quickly.	Because Judy's train changed departure times, she was pack her suitcase quickly.	Because Judy's train changed departure times, she must packing her suitcase quickly.
In order to survive, the turtle must adapt to its new environment.	In order to survive, the turtle was adapting to its new environment.	In order to survive, the turtle was adapt to its new environment.	In order to survive, the turtle must adapting to its new environment.
Thanks to hoofprints in the mud, the lion can hunt the gazelle.	Thanks to hoofprints in the mud, the lion was hunting the gazelle.	Thanks to hoofprints in the mud, the lion was hunt the gazelle.	Thanks to hoofprints in the mud, the lion can hunting the gazelle.
Because of the volcanic eruption, the lava will boil over the mountain top.	Because of the volcanic eruption, the lava was boiling over the mountain top.	Because of the volcanic eruption, the lava was boil over the mountain top.	Because of the volcanic eruption, the lava will boiling over the mountain top.
The biologist was not happy that people could fish for the endangered species.	The biologist was not happy that people were fishing for the endangered species.	The biologist was not happy that people were fish for the endangered species.	The biologist was not happy that people could fishing for the endangered species.
With the new grill, Adrian can smoke the meat.	With the new grill, Adrian was smoking the meat.	With the new grill, Adrian was smoke the meat.	With the new grill, Adrian can smoking the meat.
Geoff was grateful that his sister could guide them through the swamp.	Geoff was grateful that his sister was guiding them through the swamp.	Geoff was grateful that his sister was guide them through the swamp.	Geoff was grateful that his sister could guiding them through the swamp.
In preparation for vacation, I must lock the doors to my house.	In preparation for vacation, I was locking the doors to my house.	In preparation for vacation, I was lock the doors to my house.	In preparation for vacation, I must locking the doors to my house.
To win the game, Melissa must kick the ball into the goal.	To win the game, Melissa was kicking the ball into the goal.	To win the game, Melissa was kick the ball into the goal.	To win the game, Melissa must kicking the ball into the goal.
Eliot can lean on his friends for support.	Eliot was leaning on his friends for support.	Eliot was lean on his friends for support.	Eliot can leaning on his friends for support.
It frustrated the prince that the king would oppose his ideas.	It frustrated the prince that the king was opposing his ideas.	It frustrated the prince that the king was oppose his ideas.	It frustrated the prince that the king would opposing his ideas.
To please his mother, Seth should apologize to her.	To please his mother, Seth was apologizing to her.	To please his mother, Seth was apologize to her.	To please his mother, Seth should apologizing to her.
In the silence, I could dream all night.	In the silence, I was dreaming all night.	In the silence, I was dream all night.	In the silence, I could dreaming all night.
The judge can announce the winner over the PA system.	The judge was announcing the winner over the PA system.	The judge was announce the winner over the PA system.	The judge can announcing the winner over the PA system.
Natalie should search for her missing dog all throughout the neighborhood.	Natalie was searching for her missing dog all throughout the neighborhood.	Natalie was search for her missing dog all throughout the neighborhood.	Natalie should searching for her missing dog all throughout the neighborhood.
The police must head down the street to catch the robber.	The police were heading down the street to catch the robber.	The police were head down the street to catch the robber.	The police must heading down the street to catch the robber.
While crossing the street, the girl would squeeze her mother's hand.	While crossing the street, the girl was squeezing her mother's hand.	While crossing the street, the girl was squeeze her mother's hand.	While crossing the street, the girl would squeezing her mother's hand.
On Halloween, children can suck on lollipops all night long.	On Halloween, children were sucking on lollipops all night long.	On Halloween, children were suck on lollipops all night long.	On Halloween, children can sucking on lollipops all night long.
The bridge is new, but the government officials must inspect it anyway.	The bridge is new, but the government officials were inspecting it anyway.	The bridge is new, but the government officials were inspect it anyway.	The bridge is new, but the government officials must inspecting it anyway.
Frank may scream while on the rollercoaster.	Frank was screaming while on the rollercoaster.	Frank was scream while on the rollercoaster.	Frank may screaming while on the rollercoaster.
Thanks to the wind, the kite could float in the air.	Thanks to the wind, the kite was floating in the air.	Thanks to the wind, the kite was float in the air.	Thanks to the wind, the kite could floating in the air.
In the sunlight, the cat may drift off to sleep.	In the sunlight, the cat was drifting off to sleep.	In the sunlight, the cat was drift off to sleep.	In the sunlight, the cat may drifting off to sleep.
In order to catch their plane, the CEOs must conduct their business quickly.	In order to catch their plane, the CEOs were conducting their business quickly.	In order to catch their plane, the CEOs were conduct their business quickly.	In order to catch their plane, the CEOs must conducting their business quickly.
The salaries of university janitors can range from ten to twelve dollars an hour.	The salaries of university janitors were ranging from ten to twelve dollars an hour.	The salaries of university janitors were range from ten to twelve dollars an hour.	The salaries of university janitors can ranging from ten to twelve dollars an hour.
Because she is tall, Sally can measure the height of the bookshelf.	Because she is tall, Sally was measuring the height of the bookshelf.	Because she is tall, Sally was measure the height of the bookshelf.	Because she is tall, Sally can measuring the height of the bookshelf.
The child's snowman may melt because of the sun.	The child's snowman was melting because of the sun.	The child's snowman was melt because of the sun.	The child's snowman may melting because of the sun.
Stan was angry because his boss would criticize his work.	Stan was angry because his boss was criticizing his work.	Stan was angry because his boss was criticize his work.	Stan was angry because his boss would criticizing his work.
To avoid getting wet, Charlie should leap over the puddle.	To avoid getting wet, Charlie was leaping over the puddle.	To avoid getting wet, Charlie was leap over the puddle.	To avoid getting wet, Charlie should leaping over the puddle.
Casey cries easily, so she may weep during the sad movie.	Casey cries easily, so she was weeping during the sad movie.	Casey cries easily, so she was weep during the sad movie.	Casey cries easily, so she may weeping during the sad movie.
Because of the full moon, the man will transform into a werewolf.	Because of the full moon, the man was transforming into a werewolf.	Because of the full moon, the man was transform into a werewolf.	Because of the full moon, the man will transforming into a werewolf.
The kids will smash the pumpkins in the street after Halloween.	The kids were smashing the pumpkins in the street after Halloween.	The kids were smash the pumpkins in the street after Halloween.	The kids will smashing the pumpkins in the street after Halloween.
Regrettably, Margaret will betray her daughter's trust by reading her diary.	Regrettably, Margaret was betraying her daughter's trust by reading her diary.	Regrettably, Margaret was betray her daughter's trust by reading her diary.	Regrettably, Margaret will betraying her daughter's trust by reading her diary.
The party's hostess will pop popcorn for her guests.	The party's hostess was popping popcorn for her guests.	The party's hostess was pop popcorn for her guests.	The party's hostess will popping popcorn for her guests.
To stop the construction project, Mark should urge the governor to change his mind.	To stop the construction project, Mark was urging the governor to change his mind.	To stop the construction project, Mark was urge the governor to change his mind.	To stop the construction project, Mark should urging the governor to change his mind.
The spotlight should shine on the singer at the center of the stage.	The spotlight was shining on the singer at the center of the stage.	The spotlight was shine on the singer at the center of the stage.	The spotlight should shining on the singer at the center of the stage.
Carolyn will await word from the doctor about her husband's surgery.	Carolyn was awaiting word from her doctor about her husband's surgery.	Carolyn was await word from her doctor about her husband's surgery.	Carolyn will awaiting word from her doctor about her husband's surgery.
The refugees will flee from the war zone.	The refugees were fleeing from the war zone.	The refugees were flee from the war zone.	The refugees will fleeing from the war zone.
Our company's profits will decline because of outdated products.	Our company's profits were declining because of outdated products.	Our company's profits were decline because of outdated products.	Our company's profits will declining because of outdated products.
Since their cat ran away, Daniel must comfort his upset daughter.	Since their cat ran away, Daniel was comforting his upset daughter.	Since their cat ran away, Daniel was comfort his upset daughter.	Since their cat ran away, Daniel must comforting his upset daughter.
The FBI agent should question the suspect in the robbery case.	The FBI agent was questioning the suspect in the robbery case.	The FBI agent was question the suspect in the robbery case.	The FBI agent should questioning the suspect in the robbery case.
The rebel troops can surround the capital city.	The rebel troops were surrounding the capital city.	The rebel troops were surround the capital city.	The rebel troops can surrounding the capital city.
The cold weather will freeze the water in the pond.	The cold weather was freezing the water in the pond.	The cold weather was freeze the water in the pond.	The cold weather will freezing the water in the pond.
I hear that after John moved, he would rent a small apartment.	I heard that after John moved, he was renting a small apartment.	I heard that after John moved, he was rent a small apartment.	I heard that after John moved, he would renting a small apartment.
In the hopes of seeing another ship, the sailor would gaze out at the horizon.	In the hopes of seeing another ship, the sailor was gazing out at the horizon.	In the hopes of seeing another ship, the sailor was gaze out at the horizon.	In the hopes of seeing another ship, the sailor would gazing out at the horizon.
The sheep should graze in the north pasture.	The sheep were grazing in the north pasture.	The sheep were graze in the north pasture.	The sheep should grazing in the north pasture.
To ensure that her daughter was safe, Danielle would glance at her every ten minutes.	To ensure that her daughter was safe, Danielle was glancing at her every ten minutes.	To ensure that her daughter was safe, Danielle was glance at her every ten minutes.	To ensure that her daughter was safe, Danielle would glancing at her every ten minutes.
With his telescope, the astronomer can peer at distant planets.	With his telescope, the astronomer was peering at distant planets.	With his telescope, the astronomer was peer at distant planets.	With his telescope, the astronomer can peering at distant planets.
The lighthouse beacon should flash for ships during the storm.	The lighthouse beacon was flashing for ships during the storm.	The lighthouse beacon was flash for ships during the storm.	The lighthouse beacon should flashing for ships during the storm.
