# Supplementary material for: Effects of Grammaticality and Morphological Complexity on the P600 Event-Related Potential Component
Source: PLoS One. 2015 Oct 21;10(10):e0140850. doi: 10.1371/journal.pone.0140850 (PMC4619296; doi:10.1371/journal.pone.0140850)
Supplement: S2 Table — Mean ERP amplitudes for each participant in the 300–500ms and 500–900ms time windows in all four sentence conditions at all electrodes, as well as each participant’s gender and age. (XLSX) [file pone.0140850.s002.xlsx]

## Sheet: MeanAmplitudes
S2 Table. ERP mean amplitudes and participant characteristics. Mean ERP amplitudes for each participant in the 300-500ms and 500-900ms time windows in all four sentence conditions at all electrodes, as well as each participant’s gender and age.
Participant	Gender	Age	300-500ms: GS-Fz	300-500ms: GS-Cz	300-500ms: GS-Pz	300-500ms: GS-Fp1	300-500ms: GS-F3	300-500ms: GS-C3	300-500ms: GS-P3	300-500ms: GS-O1	300-500ms: GS-Fp2	300-500ms: GS-F4	300-500ms: GS-C4	300-500ms: GS-P4	300-500ms: GS-O2	300-500ms: GS-F7	300-500ms: GS-T7	300-500ms: GS-P7	300-500ms: GS-F8	300-500ms: GS-T8	300-500ms: GS-P8	300-500ms: UC-Fz	300-500ms: UC-Cz	300-500ms: UC-Pz	300-500ms: UC-Fp1	300-500ms: UC-F3	300-500ms: UC-C3	300-500ms: UC-P3	300-500ms: UC-O1	300-500ms: UC-Fp2	300-500ms: UC-F4	300-500ms: UC-C4	300-500ms: UC-P4	300-500ms: UC-O2	300-500ms: UC-F7	300-500ms: UC-T7	300-500ms: UC-P7	300-500ms: UC-F8	300-500ms: UC-T8	300-500ms: UC-P8	300-500ms: GC-Fz	300-500ms: GC-Cz	300-500ms: GC-Pz	300-500ms: GC-Fp1	300-500ms: GC-F3	300-500ms: GC-C3	300-500ms: GC-P3	300-500ms: GC-O1	300-500ms: GC-Fp2
1	Female	25	-1.66	-4.6	-6.15	0.47	-0.15	-3.49	-4.54	-7.61	-0.24	-1.51	-3.68	-6.29	-10.41	0.3	-1.49	-3.07	-0.49	-2.21	-5.45	0.77	-1.26	-3.01	3.71	0.59	-1.67	-4.42	-5.87	3.08	1.07	-1.42	-3.59	-9.13	2	-0.25	-2.31	2.87	-0.64	-3.82	-0.16	-4.23	-6.27	3.21	-0.69	-2.9	-6.47	-8.65	2.71
2	Male	18	-8.93	-9.78	-4.56	-3.97	-7.38	-7.19	-1.93	2.11	-4.57	-6.85	-6.63	-1.91	4.83	-5.34	-4.31	8.56	-5.61	-6.19	-0.9	-10.75	-13.1	-8.87	-10.05	-11.11	-9.37	-4.02	0.02	-10.83	-11.66	-10.82	-7.53	-0.78	-8.49	-4.68	8.7	-10.91	-8.69	-3.28	-3.46	-4.84	-1.67	-2.77	-3.08	-2.8	1.29	4.48	-2.45
3	Female	20	2.2	0.7	2.71	0.83	1.45	1.95	3.28	1.09	2.25	2.46	3.14	2.82	-0.01	1.62	1.75	3.06	3.17	1.62	1.69	-0.87	0.56	3.68	-0.46	-1.02	1.12	3.79	1.84	-0.92	-0.78	1.54	3.35	0.32	1.65	1.98	3.92	0.88	1.43	2.71	1.93	-0.23	2.31	2.96	2.16	1.94	3.14	0.33	3.21
4	Male	18	-0.73	-2.09	-3.58	0.31	0.58	-1.37	-1.39	-2.79	-0.69	-0.82	-1.45	-2.3	-3.83	0.08	-0.01	1.17	-1.68	-0.25	0.58	-0.29	-0.18	-0.85	0.67	0.11	-0.88	-0.01	-0.55	1.19	0.73	1.62	0.85	-1.29	-1.5	-1.89	0.57	0.68	1.32	3.43	0.42	-0.3	-0.97	0.31	1.38	0.78	0.81	-0.28	-0.35
5	Female	18	3.17	1.19	0.01	3.63	4.35	3.01	-0.21	-5.62	4.92	3.58	1.71	0.09	-4.22	3.99	2.64	-0.42	2.48	2.61	0.19	2.88	3.38	1.91	1.55	1.81	2.36	0.44	-5.19	-1.47	2.37	3.99	3.27	-2.24	1.74	1.29	-0.72	1.2	2.54	2.86	3.54	1.75	0.7	3.05	3.19	2.83	0.82	-4.04	4.01
6	Male	21	-2.84	-5.37	-5.71	-1.32	-2.41	-3.84	-3.73	-2.08	-1.52	-2.59	-4.6	-4.55	-4.17	-0.93	-1.6	-0.79	-1.03	-3.18	-2.29	-1.16	-3.49	-2.78	-0.72	-0.98	-2.05	-1.37	-0.31	0.39	-0.92	-2.32	-2.25	-2.98	-1.34	-0.76	0.24	-0.3	-1.33	-1.34	-0.92	-4.94	-5.89	0.57	-0.39	-2.78	-3.64	-3.51	0.09
7	not recorded	not recorded	-5.26	-4.08	-3.44	-2.48	-4.6	-2.82	-1.36	0.22	-3.98	-5.91	-4.92	-3.66	-2.44	-2.85	-0.93	0.74	-6.25	-5.21	-2.8	-3.98	-3.73	-3.7	-1.69	-4.41	-3.19	-2.28	-3.12	-1.95	-3.27	-3.32	-3.37	-5.05	-1.14	-1.11	0.08	-2.13	-2.61	-2.6	0.55	2.02	1.88	1.99	0.47	1.02	1.76	0.36	2.17
8	Male	19	-1.66	-2.03	-1.33	-1.45	-2.69	0.51	-0.86	-0.14	-0.29	-2.03	-0.98	-0.59	-1.65	-2.59	-1.03	0.93	-0.24	0.85	2.18	1.06	1.5	3.08	-1.97	0.51	1.37	3.19	4.59	1.13	1.27	1.46	3.48	3.01	-1.72	-0.67	2.83	0.74	1.03	5.7	-5.73	-8.67	-6.14	-3.17	-5.06	-4.39	-3.95	-2.41	-2.63
9	Female	20	0.63	-1.53	-1.58	2.67	1.42	-1.39	-1.05	0	1.53	0.49	-1	-0.54	-0.17	2.6	1.26	0.27	0.91	0.5	1.47	0.69	-1.35	-1.22	0.77	0.09	-1.09	-0.67	1.52	1.8	1.11	-0.04	0.16	1.37	-1.78	-0.87	1.58	1.01	1.12	3.02	0.25	-2.09	-2.07	1.71	1.64	-0.06	-0.57	0.16	0.62
10	Male	19	-2	-1.78	-0.68	-2.99	-1.57	-0.2	0.02	1.81	-3.44	-1.51	-0.33	1.15	1.22	0.68	0.9	1.29	-1.1	-0.32	1.28	-1.31	-2.5	-2.11	-0.56	-1.89	-1.91	-1.34	0.55	0	-0.21	-1.63	-0.7	0.87	-1.16	-2.65	-2.33	-0.02	-0.15	-0.26	0.43	-2.8	-5.28	2.16	-0.42	-3.01	-4.23	-3.36	0.46
11	Male	19	-1.18	-1.44	-0.12	-0.81	-0.05	0.49	1.95	0.3	-1.37	-2.15	-2.33	-0.69	-2.03	0.68	-1.47	1.17	-1.07	-1.44	-0.06	2.07	0.71	1.29	2.62	2.46	1.33	2.71	0.46	2.59	0.96	0.04	1.18	-2.02	0.86	-0.8	2.34	0.22	0.86	1.34	-1.91	-1.31	-0.63	-1.85	-1.08	0.19	1.64	0.51	-2.93
12	Male	19	-7.59	-10.33	-10.06	-3.11	-5.43	-6.09	-6.5	-5.37	-4.62	-6.62	-8.14	-8.31	-6.25	-1.89	-1.75	-1.17	-4.38	-3.91	-3.58	-4.83	-7.22	-5.91	-2.13	-3.56	-3.26	-3	-3.18	-2.4	-4.7	-5.08	-4.24	-3.21	-1.06	0.41	0.55	-1.67	-2.31	-1.55	-4.21	-6.67	-6.43	-2.32	-3.43	-3.63	-4.02	-4.45	-1.86
13	Male	20	-1.62	-2.04	-0.67	-0.22	-0.84	-0.82	1.26	3.54	-1.22	-1.4	-1.44	0.69	2.61	-0.89	0.05	3.48	-0.48	-0.02	2.38	-2.63	-3.35	-1.66	-2.18	-3.63	-2.53	0.41	3.74	-0.41	-1.69	-1.9	0.03	3.31	-2.39	-1.08	3.33	2.12	-0.72	1.75	-3.96	-4.55	-2.4	-3.31	-3.7	-2.63	0.38	3.98	-2.47
14	Male	19	2.29	2.03	1.16	3.61	2.17	1.91	1.6	-0.64	3.53	2.77	1.69	0.72	-0.74	1.77	1	0.76	2.95	0.9	-0.09	1.27	0.57	0.41	1.93	1.8	1.3	0.43	-2.17	1.95	1.41	0.34	-0.97	-2.08	0.72	0.93	-0.16	2.03	0.63	-1.71	0.67	-0.83	-1.19	0.99	1.01	0.52	0.06	-2.8	1.82
Key for sentence conditions
GS = grammatical, morphologically simple sentences
UC = ungrammatical, morphologically complex sentences
GC = grammatical, morphologically complex sentences
US = ungrammatical, morphologically simple sentences
[truncated: 105 more columns]
